# Supplementary material for: To Be or Not to Be an Ion Channel: Cryo-EM Structures Have a Say
Source: Cells. 2023 Jul 17;12(14):1870. doi: 10.3390/cells12141870 (PMC10378246; doi:10.3390/cells12141870)
Supplement: Supplementary file 1 [file cells-12-01870-s001.zip]

Archive with 1 entries (1 files):
- cells-2439061-supplementary.pdf
